# Supplementary material for: Assessment of Psychosocial Stress and Mental Health Disorders in Parents and Their Children in Early Childhood: Cross-Sectional Results from the SKKIPPI Cohort Study
Source: Children (Basel). 2024 Jul 30;11(8):920. doi: 10.3390/children11080920 (PMC11352251; doi:10.3390/children11080920)
Supplement: Supplementary file 1 [file children-11-00920-s001.zip]

Archive with 2 entries (2 files):
- Supplementary material S1_Screening tool.pdf
- Supplementary material S2_Stressors.pdf
